# Supplementary material for: Endothelin-1 Plasma and Aqueous Humor Levels in Different Types of Glaucoma: A Systematic Review and Meta-Analysis
Source: Medicina (Kaunas). 2024 Jul 10;60(7):1117. doi: 10.3390/medicina60071117 (PMC11278711; doi:10.3390/medicina60071117)
Supplement: Supplementary file 1 [file medicina-60-01117-s001.zip]

Archive with 1 entries (1 files):
- medicina-3069720-supplementary.pdf
